# Supplementary material for: Influence of Biotreatment on Hordeum vulgare L. Cereal Wholemeal Contamination and Enzymatic Activities
Source: Foods. 2023 Mar 1;12(5):1050. doi: 10.3390/foods12051050 (PMC10001146; doi:10.3390/foods12051050)
Supplement: Supplementary file 1 [file foods-12-01050-s001.zip]

Archive with 1 entries (1 files):
- foods-2218148-supplementary.pdf
